# Supplementary material for: Visible-Light-Active N-Doped TiO2 Photocatalysts: Synthesis from TiOSO4, Characterization, and Enhancement of Stability Via Surface Modification
Source: Nanomaterials (Basel). 2022 Nov 23;12(23):4146. doi: 10.3390/nano12234146 (PMC9739126; doi:10.3390/nano12234146)
Supplement: Supplementary file 1 [file nanomaterials-12-04146-s001.zip]

Archive with 1 entries (1 files):
- nanomaterials-2030211-supplementary.pdf
